# Supplementary material for: Aged Gut Microbiome Induces Metabolic Impairment and Hallmarks of Vascular and Intestinal Aging in Young Mice
Source: Antioxidants (Basel). 2024 Oct 17;13(10):1250. doi: 10.3390/antiox13101250 (PMC11505429; doi:10.3390/antiox13101250)
Supplement: Supplementary file 1 [file antioxidants-13-01250-s001.zip]

Archive with 1 entries (1 files):
- antioxidants-3244123-supplementary.pdf
